# Supplementary material for: Plasma Phospholipid Polyunsaturated Fatty Acid Associations with Neurocognition
Source: Nutrients. 2023 Oct 26;15(21):4542. doi: 10.3390/nu15214542 (PMC10650577; doi:10.3390/nu15214542)
Supplement: Supplementary file 1 [file nutrients-15-04542-s001.zip]

Archive with 1 entries (1 files):
- nutrients-2662295-supplementary.pdf
